# Supplementary material for: Dielectric Spectroscopy of Hybrid Magnetoactive Elastomers
Source: Polymers (Basel). 2021 Jun 18;13(12):2002. doi: 10.3390/polym13122002 (PMC8235524; doi:10.3390/polym13122002)
Supplement: Supplementary file 1 [file polymers-13-02002-s001.zip]

Archive with 1 entries (1 files):
- polymers-1250605-supplementary.pdf
